# Supplementary material for: Selenium and Coenzyme Q10 Intervention Prevents Telomere Attrition, with Association to Reduced Cardiovascular Mortality—Sub-Study of a Randomized Clinical Trial
Source: Nutrients. 2022 Aug 15;14(16):3346. doi: 10.3390/nu14163346 (PMC9412367; doi:10.3390/nu14163346)
Supplement: Supplementary file 1 [file nutrients-14-03346-s001.zip]

Archive with 1 entries (1 files):
- nutrients-1816478-supplementary.pdf
